# Supplementary material for: Investigating the Relation of Intelligence and Executive Functions in Children and Adolescents with and without Intellectual Disabilities
Source: Children (Basel). 2022 Jun 1;9(6):818. doi: 10.3390/children9060818 (PMC9221765; doi:10.3390/children9060818)
Supplement: Supplementary file 1 [file children-09-00818-s001.zip]

Archive with 1 entries (1 files):
- children-1670567-supplementary.pdf
